# Supplementary material for: A bioinformatics approach to design minimal biomimetic metal-binding peptides
Source: Commun Chem. 2025 Oct 6;8:296. doi: 10.1038/s42004-025-01702-z (PMC12501389; doi:10.1038/s42004-025-01702-z)
Supplement: Supplementary file 4 — Supplementary Data 1 [file 42004_2025_1702_MOESM4_ESM.txt]

259
Coordinates from ORCA-job orca_1Cu2Pep E -8469.977576216497
  N         -18.29416272407722     -8.33832444227798    -15.34244220827263
  C         -17.36884918126501     -8.16254361423272    -16.51074350253333
  C         -17.10428699215607     -6.67348038919819    -16.81883273715193
  O         -17.06380231272970     -6.28309512376636    -17.98498498530250
  C         -17.92265116087173     -8.90103853456480    -17.73123011415005
  C         -17.99731068739989    -10.37861022463155    -17.51426746922081
  N         -18.66575364377822    -10.92169121420961    -16.42921706977127
  C         -17.46189418365607    -11.38565667031487    -18.27568974630357
  N         -17.81428214915512    -12.55585009045577    -17.64206119946687
  C         -18.52936325036343    -12.23363264016940    -16.53806348953930
  H         -16.41168273872687     -8.61293856643429    -16.21224752146907
  H         -18.91247683674438     -8.48912570912962    -17.97259614835102
  H         -17.27280786016713     -8.69080823544775    -18.58287044344276
  H         -16.87992012686313    -11.37276125746542    -19.18559500341690
  H         -18.92458111909841    -12.97642870929414    -15.85687943173849
  H         -17.79314148036276     -8.10634479061950    -14.41652162866569
  H         -19.12941208685823     -7.75853968849003    -15.44094572125964
  H         -18.60088179884079     -9.33075203521912    -15.33256056868577
  H         -17.58408722613038    -13.49070167662955    -17.94762707301468
  N         -16.89226954388359     -5.88123019529237    -15.74816137825504
  C         -16.58485610263505     -4.46171474605108    -15.87321675166814
  C         -15.35338483616678     -4.18721769039992    -15.01440484317155
  O         -15.37600734977702     -4.46812751293246    -13.80890087608938
  C         -17.74728766928148     -3.58130082813634    -15.38585883657218
  O         -18.83386188532707     -3.84750140627904    -16.27972867854680
  C         -17.37397386020714     -2.10482845888824    -15.38166783860830
  H         -16.85047851000761     -6.27219724632148    -14.80579147726843
  H         -16.40018526997040     -4.24474616467637    -16.93065849683448
  H         -18.01129514738122     -3.90152813906520    -14.36510209125447
  H         -19.61149127259446     -3.38686754650060    -15.93949478215052
  H         -18.24945346068613     -1.50449991823131    -15.11425499058184
  H         -16.58970214585460     -1.89456065461647    -14.64519073427575
  H         -17.02227521399514     -1.79089506016132    -16.37099106039808
  N         -14.29721443134843     -3.63624465050352    -15.63103076559591
  C         -13.05898855255904     -3.32836385798307    -14.92347756509232
  C         -12.80061440481500     -1.82372880038114    -15.06326860592389
  O         -12.43371956799739     -1.33045909535916    -16.13381318224319
  C         -11.86911291520117     -4.15455734599040    -15.43900591173983
  C         -10.61939075466849     -3.79687641531219    -14.63249671956149
  C         -12.16653873071754     -5.65105939335908    -15.34385016549201
  H         -14.33744286522212     -3.45494386251349    -16.62539430309169
  H         -13.23391998629341     -3.57530610654799    -13.87074064219378
  H         -11.70674848510228     -3.88398471086649    -16.49205780134205
  H         -10.77512201656157     -4.02768466710484    -13.56997206369934
  H         -10.36844883829911     -2.73373571166562    -14.71222559665434
  H          -9.75890126459380     -4.37756298335886    -14.98044044647471
  H         -11.31761866654433     -6.22674495789805    -15.72693153285331
  H         -13.05286180672992     -5.93096744249784    -15.92212469663692
  H         -12.33017056075037     -5.94520074427235    -14.29970274387441
  N         -13.04344153562058     -1.09753463239571    -13.95223813998193
  C         -12.64159270564205      0.29537656871724    -13.87732265300331
  C         -11.12023696174983      0.35695332250552    -13.70207223375552
  O         -10.52632020800381     -0.54090737920614    -13.08891198310568
  C         -13.30316532228436      0.98234987268721    -12.66616631986104
  C         -14.78469964806413      0.81204572239660    -12.64640963204350
  N         -15.59604921308268      1.26957053351749    -13.66785503160215
  C         -15.54464089693317      0.19874016196088    -11.68262809209935
  N         -16.84493441662813      0.28797032724899    -12.12422070812740
  C         -16.82726814704833      0.93549710354151    -13.31765058252096
  H         -13.16694793806482     -1.58967863151456    -13.07002640746811
  H         -12.94154527335794      0.80293241570835    -14.80049754849480
  H         -13.03296064354420      2.04494434323992    -12.69914926091876
  H         -12.88165547106972      0.56687497980288    -11.74294949237204
  H         -15.27611940154846     -0.27073479556046    -10.74741664804488
  H         -17.72860038864368      1.13528255195564    -13.88371615469040
  H         -17.66178292121584     -0.06939384449878    -11.64951838339360
  N         -10.48753122226119      1.43498662564940    -14.18441547877376
  C          -9.05744428809667      1.59587250361128    -13.99510182754331
  C          -8.71787691431765      3.07958887905642    -13.98853679459040
  O          -9.43390694800548      3.91809631882370    -14.54201147240507
  C          -8.23579423509632      0.83901099175035    -15.07677927355852
  C          -8.45148770848188      1.37206556649872    -16.46563678057286
  C          -7.61484067656227      2.36429244987279    -16.98794679675593
  C          -9.52412188356284      0.93448965460266    -17.24727910253523
  C          -9.76544260229093      1.47384145463416    -18.50772687950995
  C          -8.92279945118769      2.46916255166805    -19.00510171435436
  C          -7.84008390737089      2.91279083916415    -18.24437023969532
  O          -9.10423627065700      3.03950941108740    -20.23504225066167
  H         -10.98056950139355      2.13752843219769    -14.72111298376107
  H          -8.78991021164638      1.16513417659143    -13.02606772943041
  H          -7.17799169241661      0.90122106768139    -14.79863263313324
  H          -8.53201282019982     -0.21461241939374    -15.01306133330021
  H          -6.77143401474481      2.71818925041799    -16.39799489495870
  H         -10.18384359044817      0.15640912553689    -16.86899302983435
  H         -10.60203041997195      1.12090760383040    -19.10711714342499
  H          -7.18431287290220      3.68094667431481    -18.64476624933584
  H          -9.88177545414906      2.65159682692203    -20.65903216887335
  N          -7.56699162593180      3.37590855949884    -13.34802744151616
  C          -7.03373093990115      4.72107732464417    -13.32862597505207
  C          -6.02153338320263      4.93804633649548    -14.46595244722951
  O          -5.19779606522753      4.06684941747691    -14.75997597823343
  C          -6.25248404266116      5.01642299352424    -12.04437129063691
  C          -7.03757555276941      4.93875252643299    -10.77975831239172
  N          -6.42109097324329      5.10205401699898     -9.54813415722907
  C          -8.36768292752967      4.70070315749560    -10.56215969772444
  N          -8.54449956720404      4.72879234686748     -9.19659092325586
  C          -7.35686010116014      4.96857461618166     -8.61498539201155
  H          -7.03791130904403      2.62509585385331    -12.91004253068172
  H          -7.87327808474871      5.41949811567090    -13.42736462018701
  H          -5.38745823812226      4.33850807704039    -11.98564942505934
  H          -5.83385803346086      6.02372894514059    -12.15036053082168
  H          -9.18510163027062      4.51291246556988    -11.24164734630232
  H          -7.20428969879534      5.03534268651861     -7.54617578849130
  H          -9.41854857730045      4.58879056921549     -8.70854286470745
  N          -6.04021463107138      6.16588585979793    -15.01924601633287
  C          -4.94566928437290      6.66725514964068    -15.84251988671654
  C          -3.83489476270613      7.29718436806467    -14.98546880976180
  O          -3.52829070685605      8.48654146009370    -15.11173995296764
  H          -6.70429906434002      6.84285236845678    -14.66846385674633
  H          -4.54000661088965      5.83804875304371    -16.43209806200639
  H          -5.32612884160105      7.43541037478676    -16.51817194007873
  N          -3.27243241408902      6.45450725622632    -14.09673123201939
  C          -2.23318853841725      6.82495999063803    -13.15390712945494
  C          -1.00646639770692      5.87701459530948    -13.24945751265238
  O          -1.14717120946982      4.78108100726828    -13.82565620190665
  O           0.03553323966079      6.30836137058473    -12.66166968779674
  C          -2.72816957989900      6.71981103903529    -11.70187593967406
  C          -3.89412046880622      7.57164863596038    -11.34254536329733
  N          -4.71918193624901      7.22479687200091    -10.28443888987383
  C          -4.37034250877368      8.73123744238194    -11.89154213817820
  N          -5.47967767180575      9.07787384148115    -11.15090332309103
  C          -5.66542717999119      8.15199656961460    -10.19352071343995
  H          -3.50004326522733      5.46794466143146    -14.15573823688759
  H          -1.91978900478386      7.85008122415597    -13.37545563103405
  H          -2.99962497800348      5.67047377254737    -11.50909054332371
  H          -1.88235284621301      6.95857321210077    -11.04544077727967
  H          -4.03447675390560      9.30881140546689    -12.73967113666443
  H          -6.47434092106233      8.17051025274482     -9.47579285129084
  H          -6.06379638035014      9.88862981700633    -11.30272982900530
  N           1.02588288418673      5.84952992613749    -10.20735268358009
  C           0.53655449327456      4.71891328285896     -9.36252802960208
  C           0.92549383462228      3.41708665194267    -10.07795974125407
  O           1.38898287919709      3.43144229336315    -11.21502455483816
  C          -0.98247318593851      4.79389684981208     -9.16622334813838
  C          -1.45371150961954      5.99414991515089     -8.41261212969941
  N          -2.78361924215095      6.38980386455184     -8.43365072736293
  C          -0.76143481587883      6.86407265600102     -7.61064564899783
  N          -1.67812078528393      7.78373967864789     -7.15796310228943
  C          -2.87980991422953      7.47373244474247     -7.66918191225855
  H           1.05394507694025      4.77131947864761     -8.39609810864299
  H          -1.47449980785587      4.74470291334296    -10.14262752102010
  H          -1.29869804979314      3.88633717330336     -8.64047575830542
  H           0.27974910506558      6.91109507801395     -7.32546789276669
  H          -3.78345806480231      8.03717729980192     -7.47786333464752
  H           2.03721992898293      5.78688813728629    -10.33854853364119
  H           0.58540407472383      5.87542665164425    -11.17850191304448
  H           0.83331242397526      6.74774863373744     -9.76077741562137
  H          -1.48232209102479      8.57053382588288     -6.55387660421889
  N           0.72636399946785      2.29092850170650     -9.35708144219575
  C           0.49672709545329      1.03503174919510    -10.04900143944410
  C          -0.75394093212849      1.19468467829896    -10.95015293510529
  O          -1.41236281626162      2.23864803816739    -10.94706110754259
  C           0.30382353372658     -0.09073400573549     -9.02622385974689
  O          -0.87277150754591      0.26652450941810     -8.28293167114608
  C           1.51312875689442     -0.28346509879066     -8.12460734026888
  H           0.23576855525730      2.37946847781222     -8.47501310607577
  H           1.35835416749493      0.78873439206935    -10.68137220899996
  H           0.12418598072583     -1.02334225308271     -9.58160318821657
  H          -0.98883281144342     -0.37861880391124     -7.57351837745474
  H           1.33008158081290     -1.11512504695859     -7.43623554457737
  H           2.39668033494799     -0.52507090469124     -8.72428833690333
  H           1.71933484616147      0.61655920231239     -7.53789614692841
  N          -1.06740350222110      0.14121306102692    -11.72568711077994
  C          -2.28153004572294      0.15190850575969    -12.54519159129926
  C          -3.47133880089143     -0.19363666375923    -11.62568567050412
  O          -3.91108749702152     -1.33899894717163    -11.49783338810774
  C          -2.18374968701955     -0.78736586277158    -13.74800191972479
  C          -3.44900640889609     -0.64986150082241    -14.60157100130430
  C          -0.94276905000018     -0.47389514461886    -14.58766630072214
  H          -0.53714082760075     -0.71756971024494    -11.66091992567410
  H          -2.40773598833209      1.17931674825619    -12.91177915851464
  H          -2.11879324137307     -1.81847942850588    -13.37293463136511
  H          -3.53540649836859      0.37244678840459    -14.99085518743629
  H          -3.40235333705556     -1.33223415875570    -15.45598518712491
  H          -4.35523274127418     -0.88025623098695    -14.03334113384190
  H          -0.91524569258241     -1.12334128578639    -15.46860223672988
  H          -0.01253466310549     -0.62371977262334    -14.03174010136620
  H          -0.96839077843596      0.56642049737535    -14.93518529736456
  N          -3.97017142923234      0.85944473190409    -10.94974713940754
  C          -5.13885655247430      0.74927991075895    -10.09749561443396
  C          -6.34371127825789      0.28615562635029    -10.93236506939146
  O          -6.58012839023159      0.78562760124361    -12.04041966132068
  C          -5.45699817493098      2.13053122442350     -9.50732923143992
  C          -4.54471763016989      2.53882738942292     -8.39434969225518
  N          -4.19643059643020      3.85885301109955     -8.12081949788064
  C          -4.00019826330413      1.74243216617265     -7.42193919707647
  N          -3.33979574425954      2.58182502397499     -6.55879702281914
  C          -3.47822211711217      3.84130627011246     -6.99838033686378
  H          -3.52422674277154      1.76114101898907    -11.06956915849567
  H          -4.95825890485325      0.01621131889737     -9.30012355352612
  H          -5.41735881397147      2.86339334677661    -10.31638670326078
  H          -6.49258367143928      2.12484910257961     -9.14147001280694
  H          -4.02922851175903      0.67437505540823     -7.26914073565601
  H          -3.05394362876035      4.69844167681851     -6.49582705959654
  H          -2.82857170912243      2.30433437438610     -5.73179170297966
  N          -7.12413898339246     -0.63922135855985    -10.35571022136186
  C          -8.30365281273211     -1.16334025866388    -11.01470934887536
  C          -9.29364317275172     -1.64491297713396     -9.95688407207355
  O          -8.93907569085840     -1.90463572143688     -8.80323495223437
  C          -7.96305410361346     -2.32238621700370    -11.99704799494124
  C          -7.58250868124366     -3.60096275814647    -11.30066855421753
  C          -8.54100949360935     -4.59079592670506    -11.05614608441635
  C          -6.28365189858976     -3.81099545112824    -10.82887530075406
  C          -5.95039257687652     -4.96544286957687    -10.12580065601327
  C          -6.92499848595990     -5.93497332591140     -9.88553059023611
  C          -8.22524483773730     -5.74920926932164    -10.35654112620711
  O          -6.65943489050915     -7.09035365587621     -9.20309180879213
  H          -6.87103836711482     -1.04390517073998     -9.46315400250197
  H          -8.75856445483969     -0.36010370934270    -11.59983645865956
  H          -8.84018141892855     -2.48385176933138    -12.63039372098570
  H          -7.14930893651047     -1.96735639823077    -12.64048540800297
  H          -9.55754876584518     -4.45265544343863    -11.41805086829240
  H          -5.51804086376540     -3.06177723594441    -11.01435609265294
  H          -4.93431862966354     -5.11747651653092     -9.76759243975510
  H          -8.97531508404138     -6.51406113123466    -10.17482638540990
  H          -5.73100228669884     -7.09738644549478     -8.93315964224196
  N         -10.54845612338870     -1.81709812472850    -10.41880869213512
  C         -11.60805307219648     -2.36391948312874     -9.57887868088720
  C         -12.51743546255386     -3.20107955420896    -10.48798746481829
  O         -13.22739164210954     -2.65781848719910    -11.34522405408335
  C         -12.39347734498282     -1.24643707334471     -8.88466066087581
  C         -13.35393823623980     -1.73140633033388     -7.84703382244707
  N         -14.33218402544297     -0.88900349690596     -7.34681448864761
  C         -13.40523402704373     -2.94000120707471     -7.19344145835668
  N         -14.42585349325594     -2.82276809154976     -6.27720915397679
  C         -14.95129321724099     -1.58031961856555     -6.40179372907687
  H         -10.78425961984900     -1.46718360739936    -11.34754363619029
  H         -11.12447360565528     -2.99926745736319     -8.82823491847763
  H         -11.66385924124743     -0.56823112418624     -8.42180631492837
  H         -12.93199665263479     -0.66498026911579     -9.64246015792236
  H         -12.82380656442129     -3.84601041600714     -7.28100721222511
  H         -15.77979755845688     -1.23299377799227     -5.79665981453395
  H         -14.74151101548930     -3.54236816725452     -5.64233615494316
  N         -12.45161111408476     -4.53123973178344    -10.31667300973794
  C         -13.20036329471045     -5.46492835890949    -11.13564379081098
  C         -14.53525913964825     -5.88549889640046    -10.50091793969388
  O         -14.64502534485542     -6.03619607393711     -9.27947345581562
  H         -11.87260246898632     -4.89995053177795     -9.57665903003582
  H         -13.36018610415546     -5.02268187065006    -12.12266806543466
  H         -12.60042724898105     -6.37493071819050    -11.26013168386265
  N         -15.49516128689706     -6.14497676080115    -11.40434702864621
  C         -16.84106832029675     -6.58077291563395    -11.08339541604957
  C         -17.36133359281651     -7.60421013227612    -12.11168458088381
  O         -16.83836867717593     -7.54954438056089    -13.27948186735668
  O         -18.28873846503141     -8.35434004908857    -11.76144506996570
  C         -17.82763617389393     -5.37778473288856    -11.10580184777792
  C         -17.47035101318987     -4.32742676470591    -10.11505995072348
  N         -17.87598731921830     -4.40366168627053     -8.79483873175382
  C         -16.66039199972156     -3.23218617343045    -10.29204343152013
  N         -16.57097497319982     -2.63293328930055     -9.05610709179808
  C         -17.31617041813871     -3.36887873054411     -8.19086223761653
  H         -15.34356203909702     -5.86518872747853    -12.36818036807531
  H         -16.83758279576672     -7.03074712131586    -10.08626337386298
  H         -17.82225047270695     -4.95747066321978    -12.11876607050066
  H         -18.83362731507381     -5.76117393005903    -10.90268549260204
  H         -16.14315149734493     -2.84836853826990    -11.15977419907809
  H         -17.42667081185822     -3.10493422835987     -7.14658883919374
  H         -16.03144051468891     -1.80841093600238     -8.82217073711731
  Cu         -4.51137443974504      5.57642391582085     -9.14999557990466
