# Supplementary material for: A bioinformatics approach to design minimal biomimetic metal-binding peptides
Source: Commun Chem. 2025 Oct 6;8:296. doi: 10.1038/s42004-025-01702-z (PMC12501389; doi:10.1038/s42004-025-01702-z)
Supplement: Supplementary file 5 — Supplementary Data 2 [file 42004_2025_1702_MOESM5_ESM.txt]

260
Coordinates from ORCA-job orca_2Cu2Pep E -10110.205312906262
  N           9.60381428230164      5.91486679382410      2.68143572914081
  C           9.61541607345059      4.58005541536461      2.00076162854227
  C           9.93917307851238      4.93821856632101      0.52677956044789
  O          10.67004947348815      5.89953802359239      0.28930161122877
  C           8.29737379949884      3.81733846502716      2.20749557029154
  C           7.80808356549886      3.78419835089239      3.62147289011604
  N           6.45967049255524      3.68556126169284      3.93236929727329
  C           8.51614197128495      3.83871307849479      4.79563318033698
  N           7.58745169463258      3.78678789770328      5.80719727197107
  C           6.36670204417830      3.69267849815215      5.25842764142290
  H          10.45710613639338      4.00804106154818      2.41456792456981
  H           7.51269275866809      4.24716579871486      1.57925554163868
  H           8.45312707414537      2.78688818336565      1.85891771735101
  H           9.57609720208764      3.89843087768232      4.99778467395453
  H           5.44643997409002      3.63169955192048      5.82859591249274
  H          10.52050027077937      6.35259376139268      2.56068410841129
  H           8.90022160291524      6.57255172478105      2.22536081049925
  H           9.40907131521155      5.83868479956022      3.68091921349324
  H           7.78139318068494      3.81704319154418      6.80105495138265
  N           9.34282432398143      4.18814406030050     -0.41417893651179
  C           9.29361947893454      4.56234975697962     -1.82643616367874
  C           7.82149525423188      4.37542516484318     -2.26217105880493
  O           7.05845640660426      5.34218439336135     -2.37187289536986
  C          10.31581497855759      3.80524022065741     -2.69232569926915
  O          10.16285178309220      2.40459394590902     -2.40264671627024
  C          11.73949593762341      4.26549095105126     -2.43526488081745
  H           8.82069668121964      3.36826398643929     -0.14005423337928
  H           9.51620934407537      5.63193901422194     -1.89665715409882
  H          10.04728398682440      4.00161709972812     -3.74358774161154
  H          10.77205571507528      1.91072853516297     -2.96513541846889
  H          12.42845273213559      3.71526825159409     -3.08295179025445
  H          11.84061851493170      5.33209305005264     -2.65362150007072
  H          12.02280431462751      4.09096123161569     -1.39295575290553
  N           7.46406023063904      3.09546516027983     -2.42993019149969
  C           6.13019098386931      2.64523365116949     -2.77212839733253
  C           5.80268016191576      1.47850534838041     -1.83217897341681
  O           6.66991898254039      0.66401745071455     -1.50745200032086
  C           6.05822550740230      2.18963321678552     -4.25121347581611
  C           4.69330398620533      1.60053497854121     -4.59995299841580
  C           6.37025701672262      3.36562832473006     -5.17453770346049
  H           8.19615491264149      2.38877755399277     -2.39517641358323
  H           5.43184444163355      3.47687287269103     -2.61855019796412
  H           6.82583615522466      1.41528383093800     -4.38568378222359
  H           3.89411058339740      2.31394458433641     -4.36819128137607
  H           4.65045043843721      1.38189252284988     -5.67064009174607
  H           4.48505840975042      0.67212713596599     -4.06031569172491
  H           6.36690463056223      3.03478271285241     -6.21738770547363
  H           7.35003249551742      3.80421024941524     -4.96595725911095
  H           5.61266201215204      4.14918984189189     -5.06420045768991
  N           4.52000265338105      1.42249522412073     -1.41882654378361
  C           3.95065346872213      0.25139973174866     -0.78253836850103
  C           2.65227591034757     -0.10956200411913     -1.51584429766012
  O           2.04205872606886      0.72915189309715     -2.19513162985641
  C           3.64337610744720      0.49253364711198      0.72125356875071
  C           4.86010181108150      0.41139425990413      1.58519139678459
  N           5.35752480845263      1.39598670885439      2.43849600652046
  C           5.66865820077851     -0.68834208927830      1.67830162773531
  N           6.65069784914048     -0.37531799270876      2.58131291810000
  C           6.43855569144498      0.87119148975758      3.02355651948987
  H           3.86414629745364      2.10602850191504     -1.78689586758528
  H           4.66636976711874     -0.57355245088292     -0.88525570050762
  H           3.14436836433688      1.45448158518997      0.81822823229079
  H           2.93047122465123     -0.26991997472720      1.05638068691934
  H           5.62513018595154     -1.64386257685303      1.17676627178958
  H           7.06902589426395      1.34329169025457      3.76247144544069
  H           7.41026483423578     -0.97543564250536      2.87853058293899
  N           2.21263435524086     -1.35956970611501     -1.32558020672322
  C           0.94482233369963     -1.81798899373417     -1.86217594875201
  C           0.47216042392115     -2.99959129397756     -1.02104175750491
  O           1.27085931745988     -3.70846982112350     -0.40034593553193
  C           1.03572470783119     -2.22013493053564     -3.36153139497509
  C           1.80182640984796     -3.49410870572336     -3.58698088833574
  C           1.13688440645548     -4.71876393933455     -3.66712469551305
  C           3.19495487720194     -3.49879745383746     -3.65067294763983
  C           3.90836561815516     -4.68473072791876     -3.77818011414232
  C           3.22345680720914     -5.89966931208011     -3.84654863396939
  C           1.82906331741536     -5.91366173091696     -3.79534831483329
  O           3.86316447973733     -7.10030406503679     -3.97490813194399
  H           2.76679631377862     -2.03478342934662     -0.81111169090514
  H           0.21728655987729     -1.00399494104823     -1.78648337840085
  H           0.01206819719010     -2.32182174869736     -3.73734043070913
  H           1.50045750400036     -1.38082451538399     -3.88852114270647
  H           0.04894305479787     -4.73873796512631     -3.63269452701115
  H           3.73711208613369     -2.55656527653528     -3.60569692706182
  H           4.99556119967993     -4.67059259689758     -3.83051779127910
  H           1.29995709243114     -6.86063165893299     -3.86331048639571
  H           4.81873120552557     -6.95305054384489     -4.01627709667944
  N          -0.86140273729709     -3.19660035755511     -1.05048720138542
  C          -1.48530108488893     -4.40828116817782     -0.56082265747570
  C          -2.36371788249912     -5.01848949339664     -1.66737200150064
  O          -3.10810869087253     -4.29472763676502     -2.33653749576904
  C          -2.47143765334812     -4.18100483152341      0.61153959409904
  C          -1.91426029284396     -3.46883437082114      1.79335239950005
  N          -2.75865983381227     -2.85677388126268      2.70810171554486
  C          -0.62391170836458     -3.25750185377732      2.19276894747429
  N          -0.69884458339206     -2.52128368261233      3.35600623933959
  C          -1.99379869626680     -2.29724336272576      3.63956413374325
  H          -1.44114722229659     -2.52799241869223     -1.55546667689801
  H          -0.68618991281345     -5.09068683111817     -0.24914287063772
  H          -3.34367279519219     -3.62589240998383      0.24348917283965
  H          -2.84638075449064     -5.16888643038981      0.91044769124451
  H           0.31589082026931     -3.54843250706633      1.74697640070777
  H          -2.34267367273908     -1.74303731166101      4.50333175271575
  H           0.08579251394095     -2.19003030337280      3.90370604380325
  N          -2.31795757144900     -6.36392290993904     -1.75455360642777
  C          -3.41445389643539     -7.16771466293986     -2.30342905759761
  C          -4.10175076040642     -7.78434182838854     -1.07535350323416
  O          -3.57223471104040     -8.73140333363495     -0.48233318141175
  H          -1.67564734562172     -6.85297861553583     -1.14367559232667
  H          -4.07138014917258     -6.51117954031622     -2.88008784374498
  H          -3.02188616910954     -7.96525219353874     -2.94344656471424
  N          -5.18111499211670     -7.11498109375277     -0.62971314716789
  C          -5.85246743305490     -7.42695412866753      0.61972887518947
  C          -7.33948349187420     -7.87107406430361      0.38237341828807
  O          -7.60598677560769     -8.43400641765152     -0.69480747786057
  O          -8.14624068995368     -7.68789880117686      1.34568177543623
  C          -5.72632057598887     -6.26595915008096      1.60814643992151
  C          -4.53973862072007     -6.30826382673152      2.50526644295415
  N          -4.14293352234997     -5.18758694868768      3.22010054028014
  C          -3.74196074205287     -7.35475174515395      2.88033900587769
  N          -2.87755244886326     -6.85905722450395      3.83280351928539
  C          -3.14254402906587     -5.55603724843497      4.01369651034764
  H          -5.63485527950584     -6.44205602183976     -1.24041757102007
  H          -5.36792851188118     -8.32413113318277      1.02607582442183
  H          -5.72740725088099     -5.31853508385223      1.05440682147325
  H          -6.61496271499304     -6.27186818600888      2.24447722159876
  H          -3.71116944715111     -8.38596357883330      2.56448400395067
  H          -2.59991230658623     -4.91693187295372      4.69993234192358
  H          -2.16447109311313     -7.38646446936889      4.31892686156313
  Cu          4.72352122029493      3.26268931527746      2.94208855893057
  N          -9.60381428230164     -5.91486679382410      2.68143572914081
  C          -9.61541607345059     -4.58005541536461      2.00076162854227
  C          -9.93917307851238     -4.93821856632101      0.52677956044789
  O         -10.67004947348815     -5.89953802359239      0.28930161122877
  C          -8.29737379949884     -3.81733846502716      2.20749557029154
  C          -7.80808356549886     -3.78419835089239      3.62147289011604
  N          -6.45967049255524     -3.68556126169284      3.93236929727329
  C          -8.51614197128495     -3.83871307849479      4.79563318033698
  N          -7.58745169463258     -3.78678789770328      5.80719727197107
  C          -6.36670204417830     -3.69267849815215      5.25842764142290
  H         -10.45710613639338     -4.00804106154818      2.41456792456981
  H          -7.51269275866809     -4.24716579871486      1.57925554163868
  H          -8.45312707414537     -2.78688818336565      1.85891771735101
  H          -9.57609720208764     -3.89843087768232      4.99778467395453
  H          -5.44643997409002     -3.63169955192048      5.82859591249274
  H         -10.52050027077937     -6.35259376139268      2.56068410841129
  H          -8.90022160291524     -6.57255172478105      2.22536081049925
  H          -9.40907131521155     -5.83868479956022      3.68091921349324
  H          -7.78139318068494     -3.81704319154418      6.80105495138265
  N          -9.34282432398143     -4.18814406030050     -0.41417893651179
  C          -9.29361947893454     -4.56234975697962     -1.82643616367874
  C          -7.82149525423188     -4.37542516484318     -2.26217105880493
  O          -7.05845640660426     -5.34218439336135     -2.37187289536986
  C         -10.31581497855759     -3.80524022065741     -2.69232569926915
  O         -10.16285178309220     -2.40459394590902     -2.40264671627024
  C         -11.73949593762341     -4.26549095105126     -2.43526488081745
  H          -8.82069668121964     -3.36826398643929     -0.14005423337928
  H          -9.51620934407537     -5.63193901422194     -1.89665715409882
  H         -10.04728398682440     -4.00161709972812     -3.74358774161154
  H         -10.77205571507528     -1.91072853516297     -2.96513541846889
  H         -12.42845273213559     -3.71526825159409     -3.08295179025445
  H         -11.84061851493170     -5.33209305005264     -2.65362150007072
  H         -12.02280431462751     -4.09096123161569     -1.39295575290553
  N          -7.46406023063904     -3.09546516027983     -2.42993019149969
  C          -6.13019098386931     -2.64523365116949     -2.77212839733253
  C          -5.80268016191576     -1.47850534838041     -1.83217897341681
  O          -6.66991898254039     -0.66401745071455     -1.50745200032086
  C          -6.05822550740230     -2.18963321678552     -4.25121347581611
  C          -4.69330398620533     -1.60053497854121     -4.59995299841580
  C          -6.37025701672262     -3.36562832473006     -5.17453770346049
  H          -8.19615491264149     -2.38877755399277     -2.39517641358323
  H          -5.43184444163355     -3.47687287269103     -2.61855019796412
  H          -6.82583615522466     -1.41528383093800     -4.38568378222359
  H          -3.89411058339740     -2.31394458433641     -4.36819128137607
  H          -4.65045043843721     -1.38189252284988     -5.67064009174607
  H          -4.48505840975042     -0.67212713596599     -4.06031569172491
  H          -6.36690463056223     -3.03478271285241     -6.21738770547363
  H          -7.35003249551742     -3.80421024941524     -4.96595725911095
  H          -5.61266201215204     -4.14918984189189     -5.06420045768991
  N          -4.52000265338105     -1.42249522412073     -1.41882654378361
  C          -3.95065346872213     -0.25139973174866     -0.78253836850103
  C          -2.65227591034757      0.10956200411913     -1.51584429766012
  O          -2.04205872606886     -0.72915189309715     -2.19513162985641
  C          -3.64337610744720     -0.49253364711198      0.72125356875071
  C          -4.86010181108150     -0.41139425990413      1.58519139678459
  N          -5.35752480845263     -1.39598670885439      2.43849600652046
  C          -5.66865820077851      0.68834208927830      1.67830162773531
  N          -6.65069784914048      0.37531799270876      2.58131291810000
  C          -6.43855569144498     -0.87119148975758      3.02355651948987
  H          -3.86414629745364     -2.10602850191504     -1.78689586758528
  H          -4.66636976711874      0.57355245088292     -0.88525570050762
  H          -3.14436836433688     -1.45448158518997      0.81822823229079
  H          -2.93047122465123      0.26991997472720      1.05638068691934
  H          -5.62513018595154      1.64386257685303      1.17676627178958
  H          -7.06902589426395     -1.34329169025457      3.76247144544069
  H          -7.41026483423578      0.97543564250536      2.87853058293899
  N          -2.21263435524086      1.35956970611501     -1.32558020672322
  C          -0.94482233369963      1.81798899373417     -1.86217594875201
  C          -0.47216042392115      2.99959129397756     -1.02104175750491
  O          -1.27085931745988      3.70846982112350     -0.40034593553193
  C          -1.03572470783119      2.22013493053564     -3.36153139497509
  C          -1.80182640984796      3.49410870572336     -3.58698088833574
  C          -1.13688440645548      4.71876393933455     -3.66712469551305
  C          -3.19495487720194      3.49879745383746     -3.65067294763983
  C          -3.90836561815516      4.68473072791876     -3.77818011414232
  C          -3.22345680720914      5.89966931208011     -3.84654863396939
  C          -1.82906331741536      5.91366173091696     -3.79534831483329
  O          -3.86316447973733      7.10030406503679     -3.97490813194399
  H          -2.76679631377862      2.03478342934662     -0.81111169090514
  H          -0.21728655987729      1.00399494104823     -1.78648337840085
  H          -0.01206819719010      2.32182174869736     -3.73734043070913
  H          -1.50045750400036      1.38082451538399     -3.88852114270647
  H          -0.04894305479787      4.73873796512631     -3.63269452701115
  H          -3.73711208613369      2.55656527653528     -3.60569692706182
  H          -4.99556119967993      4.67059259689758     -3.83051779127910
  H          -1.29995709243114      6.86063165893299     -3.86331048639571
  H          -4.81873120552557      6.95305054384489     -4.01627709667944
  N           0.86140273729709      3.19660035755511     -1.05048720138542
  C           1.48530108488893      4.40828116817782     -0.56082265747570
  C           2.36371788249912      5.01848949339664     -1.66737200150064
  O           3.10810869087253      4.29472763676502     -2.33653749576904
  C           2.47143765334812      4.18100483152341      0.61153959409904
  C           1.91426029284396      3.46883437082114      1.79335239950005
  N           2.75865983381227      2.85677388126268      2.70810171554486
  C           0.62391170836458      3.25750185377732      2.19276894747429
  N           0.69884458339206      2.52128368261233      3.35600623933959
  C           1.99379869626680      2.29724336272576      3.63956413374325
  H           1.44114722229659      2.52799241869223     -1.55546667689801
  H           0.68618991281345      5.09068683111817     -0.24914287063772
  H           3.34367279519219      3.62589240998383      0.24348917283965
  H           2.84638075449064      5.16888643038981      0.91044769124451
  H          -0.31589082026931      3.54843250706633      1.74697640070777
  H           2.34267367273908      1.74303731166101      4.50333175271575
  H          -0.08579251394095      2.19003030337280      3.90370604380325
  N           2.31795757144900      6.36392290993904     -1.75455360642777
  C           3.41445389643539      7.16771466293986     -2.30342905759761
  C           4.10175076040642      7.78434182838854     -1.07535350323416
  O           3.57223471104040      8.73140333363495     -0.48233318141175
  H           1.67564734562172      6.85297861553583     -1.14367559232667
  H           4.07138014917258      6.51117954031622     -2.88008784374498
  H           3.02188616910954      7.96525219353874     -2.94344656471424
  N           5.18111499211670      7.11498109375277     -0.62971314716789
  C           5.85246743305490      7.42695412866753      0.61972887518947
  C           7.33948349187420      7.87107406430361      0.38237341828807
  O           7.60598677560769      8.43400641765152     -0.69480747786057
  O           8.14624068995368      7.68789880117686      1.34568177543623
  C           5.72632057598887      6.26595915008096      1.60814643992151
  C           4.53973862072007      6.30826382673152      2.50526644295415
  N           4.14293352234997      5.18758694868768      3.22010054028014
  C           3.74196074205287      7.35475174515395      2.88033900587769
  N           2.87755244886326      6.85905722450395      3.83280351928539
  C           3.14254402906587      5.55603724843497      4.01369651034764
  H           5.63485527950584      6.44205602183976     -1.24041757102007
  H           5.36792851188118      8.32413113318277      1.02607582442183
  H           5.72740725088099      5.31853508385223      1.05440682147325
  H           6.61496271499304      6.27186818600888      2.24447722159876
  H           3.71116944715111      8.38596357883330      2.56448400395067
  H           2.59991230658623      4.91693187295372      4.69993234192358
  H           2.16447109311313      7.38646446936889      4.31892686156313
  Cu         -4.72352122029493     -3.26268931527746      2.94208855893057
