# Supplementary material for: A bioinformatics approach to design minimal biomimetic metal-binding peptides
Source: Commun Chem. 2025 Oct 6;8:296. doi: 10.1038/s42004-025-01702-z (PMC12501389; doi:10.1038/s42004-025-01702-z)
Supplement: Supplementary file 6 — Supplementary Data 3 [file 42004_2025_1702_MOESM6_ESM.zip]

Archive with 8 entries (8 files):
- HSQC15N-apoH4-Buffer.zip
- Zn-H4PepBuffer-1D.zip
- HSQC15N-apoH4-CD3OH.zip
- Cu-H4Pep_1-1Ratio-Buffer-1D.zip
- Cu-H4Pep_2-1_Ratio-Buffer-1D.zip
- apoH4Pep-CD3OH-1D.zip
- Cu-H4PepCD3OH-1D.zip
- apo-H4PepBuffer-1D.zip
